# Supplementary material for: Detection and Genetic Characterization of Enterocytozoon hepatopenaei in Giant Freshwater Prawn (Macrobrachium rosenbergii) Imported into South Korea
Source: Animals (Basel). 2025 Nov 13;15(22):3286. doi: 10.3390/ani15223286 (PMC12649716; doi:10.3390/ani15223286)
Supplement: Supplementary file 1 [file animals-15-03286-s001.zip]

Archive with 1 entries (1 files):
- animals-3878727-supplementary.pdf
